# Supplementary material for: Significant Interactions between Adipokines and Vitamin D Combined with the Estimated Glomerular Filtration Rate: A Geriatric Case Study
Source: J Clin Med. 2023 Mar 19;12(6):2370. doi: 10.3390/jcm12062370 (PMC10052050; doi:10.3390/jcm12062370)
Supplement: Supplementary file 1 [file jcm-12-02370-s001.zip]

Archive with 1 entries (1 files):
- jcm-2263435-supplementary.pdf
